# Supplementary material for: Predicting osmotic potential from measurements of refractive index in cherries, grapes and plums
Source: PLoS One. 2018 Nov 16;13(11):e0207626. doi: 10.1371/journal.pone.0207626 (PMC6239309; doi:10.1371/journal.pone.0207626)
Supplement: S1 Dataset — (XLSX) [file pone.0207626.s002.xlsx]

## Sheet: Fruit Osmo. vs. Refracometer
Osmolarity vs. Refractometer value - fruit
R*T at 22°C in m³ MPa mol-1	2.45406e-06
Sweet cherry						Sour cherry						Grape						Plums						Red currant						Raspberry						Physalis						Gooseberry						Blueberries
Cultivar	Nr.	Osmolarity (mmol/kg)	Osmotic potential (MPa)	% Brix		Cultivar	Nr.	Osmolarity (mmol/kg)	Osmotic potential (MPa)	% Brix		Cultivar	Nr.	Osmolarity (mmol/kg)	Osmotic potential (MPa)	% Brix		Cultivar	Nr.	Osmolarity (mmol/kg)	Osmotic potential (MPa)	% Brix		Cultivar	Nr.	Osmolarity (mmol/kg)	Osmotic potential (MPa)	% Brix		Cultivar	Nr.	Osmolarity (mmol/kg)	Osmotic potential (MPa)	% Brix		Cultivar	Nr.	Osmolarity (mmol/kg)	Osmotic potential (MPa)	% Brix		Cultivar	Nr.	Osmolarity (mmol/kg)	Osmotic potential (MPa)	% Brix		Cultivar	Nr.
Samba	1	848.5	-2.08227	12.5		Morellenfeuer	1	988.5	-2.42583	14.24		Fanny	1	561	-1.37673	8.3		Bergthold	1	637.5	-1.56446	12.67		Jogrande	1	960	-2.35589	15.02		unknown	1	538	-1.32028	10.07		unknown	1	748	-1.83563	13.04		Zeta	1	871.5	-2.13871	14		unknown	1
	2	936	-2.297	13.71			2	1019.5	-2.50191	14.52			2	740	-1.816	11.04			2	550.5	-1.35096	10.95			2	948	-2.32645	14.86			2	492	-1.2074	9.24			2	671	-1.64667	11.61			2	854.5	-2.09699	13.75			2
	3	940.5	-2.30804	13.88			3	1048.5	-2.57308	14.9			3	582.5	-1.42949	8.62			3	597.5	-1.4663	11.27			3	900	-2.20865	13.89			3	466	-1.14359	8.94			3	798	-1.95834	12.15			3	804	-1.97306	12.79			3
	4	908.5	-2.22951	13.28			4	974	-2.39025	13.93			4	833.5	-2.04546	12.42			4	606	-1.48716	11.48			4	1132.5	-2.77922	17.5			4	350	-0.85892	6.8			4	741	-1.81846	13.63			4	868.5	-2.13135	14.06			4
	5	822	-2.01723	12.14			5	1050	-2.57676	15.08			5	837	-2.05405	12.45			5	646.5	-1.58655	12.7			5	940.5	-2.30804	14.88			5	479	-1.17549	9.27			5	762.5	-1.87122	12.66			5	910.5	-2.23442	14.65			5
	6	800.5	-1.96447	11.94			6	973	-2.3878	13.59			6	627.5	-1.53992	9.4			6	654	-1.60495	12.92			6	974.5	-2.39148	15.31			6	528	-1.29574	10.2			6	749	-1.83809	12.44			6	859	-2.10803	13.76			6
	7	769.5	-1.8884	11.31			7	1024	-2.51295	14.49			7	785	-1.92643	11.76			7	643	-1.57796	12.22			1	794	-1.94852	11.99			7	522	-1.28102	9.6			7	836	-2.05159	13.42			7	844.5	-2.07245	13.64			7
	8	893.5	-2.1927	13.23			8	1149.5	-2.82094	16.36			8	866.5	-2.12644	12.79			8	660	-1.61968	12.88			2	831	-2.03932	12.49			8	477	-1.17058	8.72			8	749	-1.83809	12.23			8	891.5	-2.18779	14.39			8
	9	758.5	-1.8614	11.5			9	1133	-2.78045	16.28			9	668	-1.63931	10.01			9	639	-1.56814	12.24			3	843	-2.06877	12.58			9	661	-1.62213	11.44			9	821	-2.01478	13.4
	10	785.5	-1.92766	11.71			10	1051.5	-2.58044	14.84			10	546	-1.33991	8.11			10	583	-1.43071	11.27			4	813	-1.99515	12.25			10	478	-1.17304	9.25			10	599	-1.46998	9.85
	11	865	-2.12276	12.79			11	1071.5	-2.62952	15.14			11	916	-2.24792	13.49		Nancy	1	1262	-3.09702	22.43			5	815	-2.00006	12.19			11	670	-1.64422	11.77			11	767	-1.88226	13.04
	12	883	-2.16693	12.98			12	1049.5	-2.57553	14.83			12	773.5	-1.89821	11.44			2	1221	-2.9964	22.13			6	809	-1.98533	12.19			12	372	-0.912909	6.91			12	832	-2.04177	13.77
	13	691.5	-1.69698	10.48			13	1053	-2.58412	15.35			13	555.5	-1.36323	8.33			3	1285	-3.15346	23.59			7	798	-1.95834	12.03			13	570	-1.39881	10.45			13	871	-2.13748	14.56
	14	939	-2.30436	13.78			14	1063.5	-2.60989	14.86			14	903.5	-2.21724	13.38			4	1181.5	-2.89947	21.55			8	793	-1.94607	12.05			14	618	-1.51661	11.09			14	852	-2.09086	13.54
	15	814	-1.9976	12.18			15	1010	-2.4786	14.38			15	763	-1.87244	11.43			7	1348	-3.30807	24.29			9	799	-1.96079	12.06			15	538	-1.32028	10.16			15	850	-2.08595	13.94
Regina	1	662	-1.62459	10.22		Ungarische Traubige	1	828	-2.03196	12.41		Fanny	1	763.5	-1.87367	11.4			9	1191.5	-2.92401	22.72			10	818	-2.00742	12.01			16	584	-1.43317	10.36
	2	1051	-2.57921	15.58			2	1191	-2.92278	16.98			2	600.5	-1.47366	9.04		Jubilaeum	1	1116	-2.73873	20.97			11	830	-2.03687	12.44			17	517	-1.26875	9.29
	3	1158	-2.8418	16.93			3	1124	-2.75836	16.16			3	1008	-2.47369	14.74			2	1254	-3.07739	22.82			12	797	-1.95588	12.15			18	506	-1.24175	9.2
	4	1075.5	-2.63934	15.9			4	895	-2.19638	13.19			4	903	-2.21601	13.36			4	1260.5	-3.09334	23.53			13	809	-1.98533	12.01			19	545	-1.33746	10.12
	5	1040.5	-2.55345	15.42			5	1033.5	-2.53627	14.98			5	873.5	-2.14362	12.92			5	1102	-2.70437	21.36			14	795	-1.95097	11.94			20	502	-1.23194	9.25
	6	1065	-2.61357	15.67			6	937.5	-2.30068	13.58			6	835	-2.04914	12.59			7	1065	-2.61357	21.16			15	802	-1.96815	11.97			21	519	-1.27366	8.17
	7	1078.5	-2.6467	15.87			7	929.5	-2.28105	13.57			7	710.5	-1.74361	10.67			8	1202	-2.94978	22.29			16	840	-2.06141	12.57			22	483	-1.18531	8.92
	8	1035.5	-2.54118	15.51			8	1181	-2.89824	17.03			8	790	-1.9387	11.78			9	1234.5	-3.02953	21.37			17	818	-2.00742	12.41			23	512	-1.25648	9.57
	9	1044.5	-2.56326	15.54			9	1156	-2.83689	16.57			9	638	-1.56569	9.62			10	1100.5	-2.70069	20.07			18	797	-1.95588	12.1			24	430	-1.05524	8.31
	10	1094.5	-2.68596	15.84			10	1074	-2.63566	15.39			10	902	-2.21356	13.2			11	1198.5	-2.94119	23.15			19	792	-1.94361	12.02			25	496	-1.21721	9.49
	11	906.5	-2.2246	13.5			11	1016	-2.49332	14.66			11	935.5	-2.29577	13.51			12	1076.5	-2.64179	20.42			20	813	-1.99515	12.27			26	579	-1.4209	10.97
	12	1193	-2.92769	17.31			12	1048	-2.57185	15.12			12	827.5	-2.03073	12.27			13	1087	-2.66756	20.27			21	985	-2.41725	14.57			27	985	-2.41725	14.57
	13	1048	-2.57185	15.32			13	1076	-2.64056	15.3			13	964.5	-2.36694	14.12			14	1207.5	-2.96327	22.03			22	949	-2.3289	14.44			28	949	-2.3289	14.44
	14	1157	-2.83934	16.88			14	1120.5	-2.74977	16.05			14	869	-2.13257	12.78			15	944	-2.31663	18.09			23	886	-2.17429	13.35			29	886	-2.17429	13.35
Regina	1	1025	-2.51541	15.07			15	1046	-2.56694	14.99			15	1029.5	-2.52645	15.06		Wangenheim	1	863.5	-2.11908	14.15			24	880	-2.15957	13.28			30	880	-2.15957	13.28
	2	1196	-2.93505	17.12		Ungarische Traubige	1	345	-0.846649	5.27		Fanny	1	1065.5	-2.6148	15.46			2	821	-2.01478	13.38			25	914	-2.24301	13.57			31	914	-2.24301	13.57
	3	1123	-2.75591	16.25			2	482.5	-1.18408	6.99			2	871	-2.13748	12.93			3	808	-1.98288	13.42			26	975	-2.3927	14.44			32	975	-2.3927	14.44
	4	1186.5	-2.91174	17.04			3	385	-0.944812	6.105			3	858	-2.10558	12.7			4	848.5	-2.08227	14.07			27	1033	-2.53504	14.98			33	635	-1.55833	11.4
	5	1196	-2.93505	17.18			4	720	-1.76692	10.625			4	1055.5	-2.59026	15.46			5	835.5	-2.05036	13.64			28	917	-2.25037	13.67			34	590	-1.44789	10.45
	6	1004	-2.46387	14.68			5	367.5	-0.901866	5.84			5	948.5	-2.32767	13.97			6	726.5	-1.78287	11.88			29	853	-2.09331	12.65			35	601	-1.47489	11.03
	7	1168	-2.86634	16.81			6	800	-1.96324	11.675			6	667	-1.63686	10.06			7	826.5	-2.02828	13.9			30	876	-2.14975	13.09			36	828	-2.03196	13.98
	8	1131.5	-2.77676	16.35			7	395.5	-0.970579	6.34			7	844	-2.07122	12.63			8	861.5	-2.11417	13.38			31	1085	-2.66265	15.83			37	677	-1.6614	11.85
	9	1142	-2.80253	16.45			8	706.5	-1.73379	10.375			8	671	-1.64667	10.08			9	756.5	-1.85649	11.99									38	643	-1.57796	11.39
	10	1086	-2.66511	15.69			9	358	-0.878552	5.64			9	877	-2.15221	12.98			10	914.5	-2.24423	14.48
	11	1152.5	-2.8283	16.62			10	390.5	-0.958309	5.405			10	827.5	-2.03073	12.39		Toptaste	1	1915.5	-4.70074	28.44
	12	1131	-2.77554	16.31			11	329.5	-0.808612	5.12			11	992.5	-2.43565	14.54			2	1908.5	-4.68357	27.45
	13	962.5	-2.36203	14.07			12	312	-0.765666	4.885			12	1033.5	-2.53627	15.02			3	1991.5	-4.88725	28.49
	14	1102	-2.70437	16.02			13	346.5	-0.85033	5.36			13	932.5	-2.28841	13.78			4	2021.5	-4.96087	28.89
Regina	1	1097	-2.6921	16.24			14	483.5	-1.18654	7.45			14	880.5	-2.1608	13.04			5	1613.5	-3.95962	24.83
	2	1356	-3.3277	17.94			15	681	-1.67121	10.02			15	978.5	-2.40129	14.2			6	1656	-4.06392	25.36
	3	1113.5	-2.73259	16.21			16	485	-1.19022	7.385		Riesling	1	735	-1.80373	10.15			7	2046	-5.021	29.07
	4	1305.5	-3.20377	18.92			17	589	-1.44544	8.725			2	934	-2.29209	13.15			8	1956	-4.80013	28.25
	5	1188	-2.91542	17.33			18	1173	-2.87861	17.04			3	1051	-2.57921	14.59			9	2203	-5.40629	29.94
	6	1313	-3.22218	19.05			19	1188	-2.91542	17.37			4	907	-2.22583	13.02			10	2496	-6.12532	32.39
	7	1391	-3.41359	20.03			20	1006	-2.46878	14.31			5	1136	-2.78781	16.7			11	1991	-4.88603	29.75
	8	1222.5	-3.00008	17.73			21	970	-2.38043	14.24			6	1064	-2.61112	14.94			12	2128	-5.22223	29.82
	9	1262	-3.09702	18.18			22	1270.5	-3.11788	18.01			7	833	-2.04423	11.93			13	1695.5	-4.16085	26.44
	10	1343.5	-3.29702	19.16			23	1207.5	-2.96327	17.3			8	1097	-2.6921	16.16			14	1919	-4.70933	28.29
	11	1363	-3.34488	19.17			24	1155	-2.83443	16.94			9	907	-2.22583	12.58			15	1910.5	-4.68847	27.69
	12	1396	-3.42586	19.93			25	1103.5	-2.70805	16.39			10	1222	-2.99886	17.47		Hauszwetsche Wolf	4	1329.5	-3.26267	21.61
	13	1442	-3.53875	20.48			26	1056	-2.59148	16			11	993	-2.43688	13.85			5	1501	-3.68354	23.18
	14	1414	-3.47004	20.07			27	1269.5	-3.11542	17.83			12	1206	-2.95959	17.16			6	1507	-3.69826	23.85
Regina	1	1165	-2.85898	16.74			28	1265	-3.10438	17.925			13	1196	-2.93505	17.08			7	1715.5	-4.20993	25.29
	2	1418	-3.47985	19.61			29	1300	-3.19027	18.1			14	1115	-2.73627	16.25			10	1466	-3.59765	22.95
	3	1427.5	-3.50317	20.03			30	1307.5	-3.20868	18.35			15	867	-2.12767	12.02		Doppelte Hauszwetsche	1	1386	-3.40132	21.49
	4	1380	-3.3866	19.52			31	996	-2.44424	14.245			16	774	-1.89944	10.82			2	1437	-3.52648	22.52
	5	1227	-3.01113	17.65			32	1171	-2.8737	17.06			17	811	-1.99024	11.34			3	1173.5	-2.87983	18.97
	6	1492.5	-3.66268	20.55			33	1212	-2.97432	17.38			18	1242	-3.04794	17.63			4	1296.5	-3.18168	20.98
	7	1385	-3.39887	19.25			34	1271	-3.11911	17.875			19	967	-2.37307	13.59			5	1359.5	-3.33629	21.97
	8	1190.5	-2.92155	17.08			35	1111.5	-2.72768	16.625			20	786	-1.92889	11.34			6	943.5	-2.3154	15.62
	9	1358	-3.33261	19.31			36	1105.5	-2.71296	16.42			21	1423	-3.49212	19.79			7	1257	-3.08475	20.72
	10	1409.5	-3.45899	19.58			37	1172	-2.87615	16.98			22	1286	-3.15592	18.11			8	1350.5	-3.3142	21.43
	11	1408	-3.45531	19.55			38	1488.5	-3.65286	20.36			23	1403	-3.44304	19.34			9	1268	-3.11174	20.58
	12	1424	-3.49458	20.03			39	1387	-3.40378	19.26			24	1384	-3.39641	19.26			10	1573	-3.86023	24
	13	1332.5	-3.27003	18.72			40	1414	-3.47004	19.35			25	1431	-3.51175	19.52
	14	1321	-3.24181	18.49			41	1368.5	-3.35838	19.02			26	1554	-3.8136	20.93
	15	1396.5	-3.42709	19.46			42	1358.5	-3.33384	19.03			27	1614	-3.96085	21.64
Regina	1	1544	-3.78906	21.6			43	1963.5	-4.81854	25.32			28	1401	-3.43813	19.19
	2	1496.5	-3.6725	21			44	1602.5	-3.93263	21.73			29	1304	-3.20009	18.02
	3	1665.5	-4.08723	23.11			45	1198.5	-2.94119	17.79			31	1201	-2.94732	16.93
	4	1539.5	-3.77802	21.68			46	1591	-3.9044	21.55			32	1435	-3.52157	19.57
	5	1324	-3.24917	19.05			47	1414.5	-3.47126	19.51			33	1274	-3.12647	17.63
	6	1699.5	-4.17067	23.57			48	1314	-3.22463	18.29			34	1360	-3.33752	18.64
	7	1399.5	-3.43445	20.11			49	1763	-4.3265	23.08			35	1270	-3.11665	17.51
	8	1421.5	-3.48844	19.75			50	1254.5	-3.07861	17.88			36	1298	-3.18536	17.74
	9	1589	-3.8995	22.01			51	1306.5	-3.20622	18.52			37	1381	-3.38905	18.81
	10	1843	-4.52283	24.72			52	1347.5	-3.30684	18.86			38	1466	-3.59765	19.98
	11	1514	-3.71544	21.23			53	1781	-4.37067	23.37			39	1215	-2.98168	17.08
	12	1450.5	-3.55961	20.25			54	1650.5	-4.05042	22.19			40	1274	-3.12647	17.71
	13	1528	-3.7498	21.56			55	1993	-4.89093	25.4			41	1228	-3.01358	17.13
	14	1779.5	-4.36699	24.16			56	2517.5	-6.17809	30.18			42	1183	-2.90315	16.68
	15	1519	-3.72771	21.02			57	1992.5	-4.88971	25.9			43	1305	-3.20254	17.76
Regina	1	1770.5	-4.34491	24.11			58	2710.5	-6.65172	31.39			44	1337	-3.28107	18
	2	1727.5	-4.23938	23.67			59	2583	-6.33883	30.78			45	995	-2.44179	13.45
	3	1662	-4.07864	23.01			60	3024.5	-7.42229	34.38			46	1192	-2.92523	16.77
	4	1357.5	-3.33138	19.61			61	3893	-9.55364	39.05			47	1001	-2.45651	13.69
	5	2057	-5.04799	27.05			62	574	-1.40863	8.45			48	1087	-2.66756	14.86
	6	1518	-3.72526	21.24			63	680	-1.66876	10.35			49	1066	-2.61602	14.38
	7	1798.5	-4.41362	24.43			64	953	-2.33872	13.93			50	1048	-2.57185	14.15
	8	1568	-3.84796	21.8			65	708	-1.73747	10.99			51	2237	-5.48972	27.21
	9	1850.5	-4.54123	24.79			66	1047.5	-2.57062	14.86			52	2120	-5.2026	25.95
	10	1627.5	-3.99398	22.54			67	695	-1.70557	10.44			53	2000	-4.90811	25.02
	11	1556.5	-3.81974	21.7			68	2483.5	-6.09465	29.29			54	1532	-3.75961	20.16
	12	1692	-4.15226	23.24			69	2126.5	-5.21855	26.26			55	1482	-3.63691	19.66
	13	1806	-4.43203	24.44			70	1964	-4.81977	25.56			56	1811	-4.4443	23.19
	14	1614	-3.96085	22.23			71	2017.5	-4.95106	26.31			57	1540	-3.77925	20.27
Burlat	1	971.5	-2.38412	14.61			72	1665	-4.086	22.98			58	1325	-3.25162	17.9
	2	988	-2.42461	14.68			73	1912.5	-4.69338	25.48			59	1503	-3.68845	19.8
	3	993	-2.43688	14.94			74	3152.5	-7.73641	34.77			60	1406	-3.4504	18.8
	4	990.5	-2.43074	14.94			75	2281	-5.5977	29.37			61	1348	-3.30807	18.09
	5	1124.5	-2.75959	16.73			76	3061.5	-7.51309	32.81			62	1260	-3.09211	17.32
	6	860	-2.11049	13.13			77	2976.5	-7.3045	33.54			63	1680	-4.12281	21.94
	7	1108	-2.71909	16.49			78	2572	-6.31183	30.81			64	2036	-4.99646	25.32
	8	921	-2.26019	14		Achat	1	545	-1.33746	8.68			65	1814	-4.45166	23.19
	9	1038	-2.54731	15.56			2	517	-1.26875	8.35			66	1972	-4.8394	24.66
	10	964	-2.36571	14.59			3	493	-1.20985	7.98			67	1278	-3.13628	17.5
	11	1064.5	-2.61234	15.76			4	547	-1.34237	8.6			68	1323	-3.24672	17.7
	12	1134.5	-2.78413	16.81			5	552	-1.35464	8.65			69	1152	-2.82707	16.5
	13	1288	-3.16082	18.7			6	589	-1.44544	9.29		Nero	1	801	-1.9657	11.95
	14	1246.5	-3.05898	18.19			7	690	-1.6933	10.79			2	887	-2.17675	13
	15	1030.5	-2.5289	15.49			8	648	-1.59023	10.07			3	936	-2.297	13.72
Merchant	1	1569	-3.85041	21.93			9	743	-1.82336	11.57			4	782	-1.91907	11.61
	2	1414.5	-3.47126	20.12			10	660	-1.61968	10.17			5	922	-2.26264	13.48
	3	1185	-2.90806	17.23			11	696	-1.70802	10.6			6	935	-2.29454	13.64
	4	1188.5	-2.91665	17.38			12	1002	-2.45896	14.68			7	947	-2.32399	13.8
	5	1608	-3.94612	22.37			13	901	-2.2111	13.49			8	889	-2.18166	13.22
	6	1249.5	-3.06634	18.18			14	1014	-2.48841	14.77			9	896	-2.19883	13.36
	7	1234.5	-3.02953	17.95			15	1072	-2.63075	16.18			10	833	-2.04423	12.22
	8	1292.5	-3.17187	18.67			16	768.5	-1.88594	11.615			11	916	-2.24792	13.58
	9	1427.5	-3.50317	20.29			17	993	-2.43688	14.63			12	891	-2.18656	13.07
	10	1157.5	-2.84057	16.87									13	914	-2.24301	13.45
	11	1448.5	-3.5547	20.58									14	1230	-3.01849	17.58
	12	983.5	-2.41356	14.79									15	917	-2.25037	13.32
	13	1026	-2.51786	15.39								Fanny	1	1325	-3.25162	18.09
	14	1247	-3.06021	18.18									2	1700	-4.1719	22.29
	15	1288	-3.16082	18.62									3	1445	-3.54611	19.5
Adriana	1	914	-2.24301	13.62									4	1341	-3.29089	18.52
	2	942	-2.31172	13.8									5	1376	-3.37678	19.14
	3	836	-2.05159	12.5									6	1072	-2.63075	16
	4	929.5	-2.28105	13.8									7	983	-2.41234	14.2
	5	703	-1.7252	10.77									8	1593	-3.90931	21.22
	6	940	-2.30681	13.99									9	1474	-3.61728	19.63
	7	852.5	-2.09208	12.58									10	1674	-4.10809	22.23
	8	950.5	-2.33258	14.02									11	2079	-5.10198	25.97
	9	829.5	-2.03564	12.53									12	1581	-3.87986	21.37
	10	919.5	-2.2565	13.68									13	1952	-4.79032	24.65
	11	925.5	-2.27123	13.72									14	2083	-5.1118	26.55
	12	745.5	-1.8295	11.25									15	2692	-6.60632	31.48
	13	937	-2.29945	13.91									16	2378	-5.83575	29.3
	14	845.5	-2.0749	12.54									17	1856	-4.55473	24.37
	15	950	-2.33135	14.08									18	2103	-5.16088	26.41
Sam	1	1044.5	-2.56326	15.26									19	2856	-7.00878	32.3
	2	1322	-3.24426	18.73									20	2081	-5.10689	26.39
	3	1192.5	-2.92646	16.89									21	2060	-5.05536	26.15
	4	989	-2.42706	14.48									22	2694	-6.61123	30.38
	5	982	-2.40988	14.43									23	2604	-6.39036	30.51
	6	1020	-2.50314	14.74									24	2391	-5.86765	28.78
	7	1011.5	-2.48228	14.61									25	1685	-4.13508	22.88
	8	1109	-2.72155	15.88									26	1734	-4.25533	23.46
	9	990.5	-2.43074	14.29									27	1895	-4.65044	24.97
	10	1173	-2.87861	16.81									28	1898	-4.6578	25.08
	11	1195.5	-2.93382	17.08									29	2087	-5.12162	26.27
	12	1266	-3.10684	17.83
	13	1098	-2.69455	15.65
	14	1384.5	-3.39764	19.22
	15	1142.5	-2.80376	16.43
Samba	1	855	-2.09822	12.78
	2	1145	-2.80989	16.34
	3	1191.5	-2.92401	16.44
	4	1210	-2.96941	17.17
	5	1123.5	-2.75713	16.26
	6	1127	-2.76572	16.15
	7	991.5	-2.4332	14.56
	8	1087	-2.66756	15.69
	9	1025.5	-2.51663	14.9
	10	1054.5	-2.5878	15.21
	11	1230	-3.01849	17.56
	12	1112	-2.72891	16.19
	13	1023	-2.5105	14.71
	14	951.5	-2.33503	13.78
Hedelfinger	1	1039	-2.54976	15.48
	2	1280.5	-3.14242	18.63
	3	1385	-3.39887	19.8
	4	1338.5	-3.28475	19.26
	5	1377.5	-3.38046	19.52
	6	1328.5	-3.26021	19.05
	7	1592	-3.90686	21.96
	8	1324.5	-3.2504	18.97
	9	1541	-3.7817	21.4
	10	1588	-3.89704	21.95
	11	1457	-3.57556	20.54
	12	1331	-3.26635	19.03
	13	1506	-3.69581	21.05
	14	1391.5	-3.41482	19.98
	15	1132	-2.77799	16.41
Regina	1	1164.5	-2.85775	17.02
	2	1321	-3.24181	18.79
	3	1147.5	-2.81603	16.5
	4	1207	-2.96205	17.58
	5	1360.5	-3.33874	19.16
	6	1118	-2.74363	16.21
	7	1113.5	-2.73259	16.29
	8	1329	-3.26144	19.07
	9	1409	-3.45777	19.82
	10	1358	-3.33261	19.21
	11	1277.5	-3.13506	18.47
	12	1348.5	-3.30929	18.73
	13	1240	-3.04303	17.68
	14	1454	-3.5682	20.12
	15	1353.5	-3.32157	19.02
Regina	1	1396	-3.42586	19.93
	2	1363.5	-3.34611	19.33
	3	1311.5	-3.21849	18.72
	4	1343.5	-3.29702	18.92
	5	1309.5	-3.21359	18.95
	6	1592.5	-3.90808	22.1
	7	1437.5	-3.52771	20.15
	8	1414.5	-3.47126	19.89
	9	1369.5	-3.36083	19.21
	10	1227	-3.01113	17.61
Regina	1	850.5	-2.08717	13.18
	2	1549	-3.80133	21.95
	3	1521	-3.73262	21.42
	4	1575.5	-3.86637	21.9
	5	1462	-3.58783	20.5
	6	1657.5	-4.0676	23
	7	1508.5	-3.70194	21.15
	8	1317	-3.23199	18.82
	9	1589	-3.8995	22.26
	10	2009	-4.9302	26.43
	11	1778	-4.36331	24.21
	12	1639	-4.0222	22.67
	13	1412.5	-3.46635	20.17
	14	1411	-3.46267	19.95
Regina	1	1518.5	-3.72648	21.36
	2	1372.5	-3.36819	19.64
	3	1745	-4.28233	24
	4	1370.5	-3.36328	19.64
	5	1632	-4.00502	22.61
	6	1399	-3.43322	20.01
	7	1560	-3.82833	21.87
	8	1408	-3.45531	20.09
	9	1601	-3.92894	22.15
	10	1344.5	-3.29948	19.2
	11	1376	-3.37678	19.57
	12	1590	-3.90195	22.07
	13	1446	-3.54857	20.55
	14	1483	-3.63937	20.91
	15	1503	-3.68845	21.06
Adriana	1	781	-1.91662	11.76
	2	839	-2.05895	12.59
	3	899.5	-2.20742	13.46
	4	894	-2.19393	13.42
	5	818	-2.00742	12.44
	41	866	-2.12521	12.89
	42	975	-2.3927	14.43
	43	856.5	-2.1019	12.88
	44	944	-2.31663	14.04
	45	845.5	-2.0749	12.7
	6	831	-2.03932	12.35
	7	929.5	-2.28105	14
	8	786.5	-1.93012	12.12
	9	853	-2.09331	12.91
	10	854	-2.09576	12.78
	46	854.5	-2.09699	12.68
	47	872	-2.13994	12.96
	48	976	-2.39516	14.52
	49	828	-2.03196	12.23
	50	918	-2.25282	13.62
	11	859	-2.10803	12.93
	12	814	-1.9976	12.35
	13	884.5	-2.17061	13.38
	14	905	-2.22092	13.59
	15	810	-1.98779	12.31
	51	852	-2.09086	12.76
	52	1111.5	-2.72768	16.21
	53	918	-2.25282	13.68
	54	886	-2.17429	13.28
	55	833	-2.04423	12.52
	16	882	-2.16448	13.38
	17	908.5	-2.22951	13.77
	18	860	-2.11049	12.75
	19	879.5	-2.15834	13.26
	20	912.5	-2.23933	13.78
	56	903.5	-2.21724	13.51
	57	897.5	-2.20252	13.41
	58	841	-2.06386	12.7
	59	851	-2.0884	12.72
	60	888	-2.1792	13.32
	21	950	-2.33135	14.24
	22	860.5	-2.11172	12.97
	23	986.5	-2.42093	14.72
	24	936	-2.297	14.11
	25	925	-2.27	13.81
	61	904.5	-2.21969	13.29
	62	835	-2.04914	12.46
	63	922	-2.26264	13.72
	64	878	-2.15466	13.16
	65	863	-2.11785	12.79
	26	893.5	-2.1927	13.49
	27	899	-2.2062	13.54
	28	914	-2.24301	13.68
	29	836	-2.05159	12.62
	30	855	-2.09822	12.96
	66	889.5	-2.18288	13.33
	67	743	-1.82336	11.46
	68	893.5	-2.1927	13.32
	69	833.5	-2.04546	12.41
	70	880	-2.15957	13.11
	31	871.5	-2.13871	13.09
	32	862.5	-2.11662	12.96
	33	1100	-2.69946	16.2
	34	877.5	-2.15343	13.07
	35	927	-2.27491	13.93
	71	1005.5	-2.46755	14.66
	72	881.5	-2.16325	13.14
	73	861.5	-2.11417	12.89
	74	815.5	-2.00128	12.28
	75	717	-1.75956	10.77
	36	916.5	-2.24914	13.67
	37	870.5	-2.13626	13.1
	38	853	-2.09331	12.88
	39	939	-2.30436	14.03
	40	949.5	-2.33013	14.24
	76	921	-2.26019	13.57
	77	821	-2.01478	12.45
	78	834.5	-2.04791	12.61
	79	886	-2.17429	12.65
	80	870	-2.13503	12.94
Adriana	1	880.5	-2.1608	13.24
	2	963.5	-2.36448	14.42
	3	934	-2.29209	13.93
	4	866.5	-2.12644	12.98
	5	919.5	-2.2565	13.71
	41	895.5	-2.19761	13.33
	42	899	-2.2062	13.32
	43	871.5	-2.13871	13.07
	44	860	-2.11049	12.88
	45	850	-2.08595	12.79
	6	982.5	-2.41111	14.61
	7	887	-2.17675	13.28
	8	884	-2.16939	13.28
	9	929.5	-2.28105	13.89
	10	849.5	-2.08472	12.65
	46	751	-1.843	11.55
	47	902	-2.21356	13.38
	48	894.5	-2.19515	13.46
	49	789	-1.93625	11.95
	50	821.5	-2.01601	12.39
	11	784	-1.92398	11.8
	12	851.5	-2.08963	12.81
	13	825.5	-2.02582	12.46
	14	801	-1.9657	11.99
	15	836.5	-2.05282	12.59
	51	994	-2.43933	14.74
	52	880	-2.15957	13.26
	53	883.5	-2.16816	13.15
	54	852.5	-2.09208	12.76
	55	886	-2.17429	13.26
	16	867.5	-2.12889	12.65
	17	817.5	-2.00619	12.39
	18	804.5	-1.97429	12.06
	19	879	-2.15712	13.26
	20	872.5	-2.14116	13.11
	56	980	-2.40498	14.39
	57	960	-2.35589	14.33
	58	853	-2.09331	12.84
	59	996.5	-2.44547	14.62
	60	1006	-2.46878	14.66
	21	793.5	-1.94729	12.1
	22	826.5	-2.02828	12.35
	23	898.5	-2.20497	13.46
	24	812.5	-1.99392	12.25
	25	789.5	-1.93748	11.76
	61	788	-1.9338	11.84
	62	849.5	-2.08472	12.7
	63	961	-2.35835	14.29
	64	946.5	-2.32276	13.9
	65	904.5	-2.21969	13.55
	26	801	-1.9657	12.18
	27	870	-2.13503	13.05
	28	903	-2.21601	13.44
	29	857	-2.10313	12.93
	30	918.5	-2.25405	13.66
	66	857.5	-2.10435	12.72
	67	861.5	-2.11417	13.06
	68	892	-2.18902	13.33
	69	835.5	-2.05036	12.44
	70	906.5	-2.2246	13.58
	31	808.5	-1.9841	12.24
	32	786.5	-1.93012	11.78
	33	894.5	-2.19515	13.31
	34	896	-2.19883	13.46
	35	1094.5	-2.68596	16.14
	71	881.5	-2.16325	13.18
	72	933.5	-2.29086	14.02
	73	916	-2.24792	13.62
	74	893.5	-2.1927	13.42
	75	912.5	-2.23933	13.5
	36	845	-2.07368	12.61
	37	863.5	-2.11908	12.93
	38	909	-2.23074	13.59
	39	909.5	-2.23196	13.66
	40	824	-2.02214	12.41
	76	952	-2.33626	14.07
	77	887	-2.17675	13.27
	78	832.5	-2.043	12.41
	79	922.5	-2.26387	13.77
	80	953	-2.33872	14.07
Early Korvic FL	1	1467.5	-3.60133	21.04
	2	1577.5	-3.87127	22.39
	3	1508	-3.70072	21.51
	4	1367.5	-3.35592	20.11
	5	1504	-3.6909	21.58
	6	1959.5	-4.80872	26.31
	7	1878.5	-4.60994	25.58
	8	1395	-3.42341	20.3
	9	1974.5	-4.84553	26.57
	10	1854	-4.54982	25.19
	11	1400.5	-3.43691	20.42
	12	1638.5	-4.02097	23.01
	13	1427.5	-3.50317	20.44
	14	1399.5	-3.43445	20.11
	15	1677	-4.11545	23.59
Regina	1	1155	-2.83443	17.02
	2	1341.5	-3.29212	19.25
	3	1450.5	-3.55961	20.44
	4	1257.5	-3.08598	18.27
	5	1082.5	-2.65652	16.05
	6	1187.5	-2.91419	17.53
	7	1274.5	-3.12769	18.34
	8	1013	-2.48596	15.18
	9	1232.5	-3.02462	18.02
	10	1271	-3.11911	18.47
Staccato	1	1247.5	-3.06144	18.34
	2	1293	-3.17309	18.85
	3	1411.5	-3.4639	20.4
	4	1029.5	-2.52645	15.48
	5	1373.5	-3.37065	19.8
	6	1436.5	-3.52525	20.73
	7	1181	-2.89824	17.68
	8	1087.5	-2.66879	16.43
	9	1114.5	-2.73505	16.53
	10	1143.5	-2.80621	17.07
Sweetheart	1	1342.5	-3.29457	19.32
	2	1184	-2.9056	17.41
	3	1170	-2.87125	17.14
	4	1002	-2.45896	15
	5	1034	-2.53749	15.51
	6	962.5	-2.36203	14.62
	7	1098.5	-2.69578	16.3
	8	1275	-3.12892	18.53
	9	1083.5	-2.65897	16.16
	10	1038.5	-2.54854	15.54
	11	1185	-2.90806	17.36
	12	1087.5	-2.66879	15.92
	13	976	-2.39516	14.79
	14	1092	-2.67983	16.33
	15	1080	-2.65038	16
Flamengo Srim	1	1039	-2.54976	15.44
	2	1074	-2.63566	15.81
	3	1544	-3.78906	21.51
	4	1174.5	-2.88229	17.22
	5	1227	-3.01113	17.82
	6	1226	-3.00867	17.66
	7	1250.5	-3.0688	18.11
	8	1243.5	-3.05162	17.95
	9	1239.5	-3.0418	18.16
	10	1190.5	-2.92155	17.32
	11	1481	-3.63446	20.89
	12	1294.5	-3.17678	18.63
	13	1006.5	-2.47001	15.04
	14	1302	-3.19518	18.98
	15	1475.5	-3.62096	20.91
Staccato	1	1640.5	-4.02588	22.53
	2	1530	-3.75471	21.37
	3	1520.5	-3.73139	21.27
	4	1464.5	-3.59397	20.54
	5	1620	-3.97557	22.47
	6	1555	-3.81606	21.54
	7	1552	-3.8087	21.45
	8	1796	-4.40748	24.29
	9	1685	-4.13508	23.02
	10	1735.5	-4.25901	23.44
Fabiola	1	1331.5	-3.26758	18.99
	2	1144	-2.80744	16.67
	3	1147.5	-2.81603	16.68
	4	1351	-3.31543	19.02
	5	1104.5	-2.71051	16.22
	6	1274.5	-3.12769	18.33
	7	1213	-2.97677	17.53
	8	1183.5	-2.90438	17.06
	9	1082	-2.65529	16.02
	10	1224	-3.00376	17.48
Gill Peck	1	1694	-4.15717	23.05
	2	1372	-3.36697	19.39
	3	1325.5	-3.25285	18.88
	4	1780.5	-4.36945	23.8
	5	1465	-3.59519	20.39
	6	1358	-3.33261	19.28
	7	1478.5	-3.62832	20.62
	8	1335	-3.27617	18.91
	9	1406	-3.4504	19.82
	10	1723.5	-4.22957	23.19
Schneiders späte Knorpel	1	1162	-2.85161	17.12
	2	1076.5	-2.64179	16.05
	3	1222.5	-3.00008	17.79
	4	1096.5	-2.69087	16.22
	5	1077	-2.64302	16.07
	6	1248	-3.06266	18.23
	7	1255.5	-3.08107	18.27
	8	1058	-2.59639	15.57
	9	1054	-2.58658	15.64
	10	1167	-2.86388	17.13
	11	1143	-2.80499	16.96
	12	1042	-2.55713	15.5
	13	1240.5	-3.04426	18.05
	14	1119	-2.74609	16.59
	15	1216.5	-2.98536	17.67
Samba	1	1273.5	-3.12524	18.35
	2	1255.5	-3.08107	18.06
	3	1178.5	-2.89211	17.11
	4	1004.5	-2.4651	15.04
	5	1217	-2.98659	17.76
	6	1343.5	-3.29702	19.19
	7	965	-2.36816	14.31
	8	1019	-2.50068	15.11
	9	1223	-3.00131	17.76
	10	1270	-3.11665	18.28
	11	1087.5	-2.66879	16.01
	12	1257	-3.08475	18.21
	13	1109	-2.72155	16.21
	14	1468	-3.60255	20.58
	15	1013	-2.48596	15.12
Kordia	1	1114	-2.73382	16.53
	2	1216.5	-2.98536	18.06
	3	1150.5	-2.82339	16.96
	4	1075	-2.63811	15.96
	5	996.5	-2.44547	15.09
	6	1191.5	-2.92401	17.73
	8	1078	-2.64547	16.19
	9	1054.5	-2.5878	15.78
	10	1118	-2.74363	16.53
	11	1072	-2.63075	15.9
	12	1036	-2.5424	15.51
	14	1084	-2.6602	16.2
	15	1092	-2.67983	16.2
Adriana	1	877	-2.15221	13.19
	2	888	-2.1792	13.24
	3	940	-2.30681	14
	4	910.5	-2.23442	13.72
	5	955.5	-2.34485	14.24
	6	893	-2.19147	13.33
	7	976.5	-2.39639	14.57
	8	813	-1.99515	12.23
	9	919.5	-2.2565	13.62
	10	863	-2.11785	12.96
	11	874	-2.14485	13.1
	12	997	-2.44669	14.81
	13	904	-2.21847	13.45
	14	868	-2.13012	13.02
	15	905	-2.22092	13.53
Burlat	1	1000	-2.45406	14.97
	2	884	-2.16939	13.44
	3	811	-1.99024	12.54
	4	835.5	-2.05036	12.88
	5	947.5	-2.32522	14.26
	6	1008.5	-2.47492	15.2
	7	907	-2.22583	13.78
	8	1144.5	-2.80867	16.92
	9	914	-2.24301	13.86
	10	870	-2.13503	13.31
Dönissens Gelbe	1	1148	-2.81726	16.63
	2	1209.5	-2.96818	17.47
	3	1260	-3.09211	18.04
	4	1218	-2.98904	17.48
	5	1218	-2.98904	17.38
	6	1269	-3.1142	18.11
	7	1267.5	-3.11052	18.13
	8	1344	-3.29825	19.21
	9	1129.5	-2.77186	16.63
	10	1175.5	-2.88474	16.89
Earlise	1	926	-2.27246	14.04
	2	1025.5	-2.51663	15.31
	3	976.5	-2.39639	14.68
	4	808.5	-1.9841	12.29
	5	1058.5	-2.59762	15.62
	6	1047.5	-2.57062	15.7
	7	966.5	-2.37185	14.51
	8	904	-2.21847	13.64
	9	958	-2.35099	14.45
	10	860	-2.11049	13.15
	11	1090.5	-2.67615	16.17
	12	1019.5	-2.50191	15.25
	13	865.5	-2.12399	13.24
	14	858.5	-2.10681	13.1
Early Korvic	1	1248.5	-3.06389	18.01
	2	1073	-2.6332	15.78
	3	1232.5	-3.02462	17.94
	4	1245.5	-3.05653	18
	5	1236	-3.03321	17.73
	6	1081	-2.65283	16.03
	7	1219	-2.99149	17.82
	8	1164.5	-2.85775	17.01
	9	1210.5	-2.97064	17.76
	10	1027	-2.52032	15.4
Gill Peck	1	1139	-2.79517	16.43
	2	1441	-3.53629	19.97
	3	1453.5	-3.56697	19.93
	4	1745	-4.28233	22.97
	5	1732	-4.25043	22.89
	6	1536	-3.76943	20.97
	7	1683.5	-4.1314	22.67
	8	1867.5	-4.58295	24.6
	9	1291	-3.16819	19.2
	10	1425	-3.49703	19.94
Hedelfinger	1	1000	-2.45406	14.84
	2	1295	-3.178	18.4
	3	1102.5	-2.7056	16.28
	4	1045	-2.56449	15.26
	5	1075	-2.63811	15.93
	6	918.5	-2.25405	13.71
	7	1228	-3.01358	17.82
	8	1257	-3.08475	18.13
	9	1178.5	-2.89211	17.27
	10	1223.5	-3.00254	17.77
Merchant	1	1239.5	-3.0418	17.82
	2	1568.5	-3.84919	21.56
	3	1308.5	-3.21113	18.75
	4	1656	-4.06392	22.49
	5	1406.5	-3.45163	19.97
	6	1224	-3.00376	17.63
	7	1510.5	-3.70685	21.06
	8	1311.5	-3.21849	18.2
	9	1520	-3.73017	21.06
Merchant	1	979	-2.40252	14.81
	2	1122	-2.75345	16.75
	3	1097	-2.6921	16.39
	4	1108	-2.71909	16.53
	5	1141.5	-2.80131	16.92
	6	1176.5	-2.8872	17.43
	7	1237	-3.03567	18.15
	8	1241	-3.04548	18.21
	9	1212	-2.97432	17.83
	10	1176.5	-2.8872	17.43
Querfurter Königskirsche	1	1390	-3.41114	19.7
	2	1390	-3.41114	19.54
	3	1333.5	-3.27248	18.91
	4	1386	-3.40132	19.38
	5	1279	-3.13874	18.26
	6	1272.5	-3.12279	18.12
	7	1360	-3.33752	19.27
	8	1208.5	-2.96573	17.42
	9	1158.5	-2.84302	16.75
	10	1325	-3.25162	18.68
Rainier	1	1066	-2.61602	15.65
	2	1145	-2.80989	16.75
	3	1192.5	-2.92646	17.2
	4	1028.5	-2.524	15.28
	5	1037.5	-2.54608	15.27
	6	994	-2.43933	14.76
	7	974.5	-2.39148	14.53
	8	790	-1.9387	11.86
	9	1010.5	-2.47982	15.03
	10	1064	-2.61112	15.7
Samba	1	985	-2.41725	14.58
	2	958.5	-2.35221	14.2
	3	1003	-2.46142	14.74
	4	943	-2.31417	13.98
	5	886.5	-2.17552	13.21
	6	905	-2.22092	13.54
	7	976.5	-2.39639	14.45
	8	944	-2.31663	13.82
	9	949	-2.3289	14.08
	10	1028.5	-2.524	15.03
Earlise	1	512	-1.25648	8.02
	2	548	-1.34482	8.46
	3	378.5	-0.92886	6.06
	4	515	-1.26384	8.03
	5	333	-0.817201	5.22
	6	522.5	-1.28224	8.18
	7	467.5	-1.14727	7.32
	8	515	-1.26384	8.07
	9	499.5	-1.2258	7.77
	10	495	-1.21476	7.7
	11	560	-1.37427	8.69
	12	477.5	-1.17181	7.38
	13	450.5	-1.10555	7.04
	14	445.5	-1.09328	6.92
	15	443	-1.08715	7.04
	16	457.5	-1.12273	7.26
	17	492	-1.2074	7.85
	18	473	-1.16077	7.39
	19	526.5	-1.29206	8.33
	20	473	-1.16077	7.45
	21	521.5	-1.27979	8.07
	22	434.5	-1.06629	6.73
	23	493.5	-1.21108	7.75
	24	485	-1.19022	7.54
	25	466	-1.14359	7.18
Earlise	1	585.5	-1.43685	9.18
	2	531	-1.3031	8.3
	3	434.5	-1.06629	6.91
	4	516	-1.26629	8.19
	5	585	-1.43562	9.29
	6	606.5	-1.48839	9.49
	7	517.5	-1.26997	8.15
	8	477	-1.17058	7.57
	9	417.5	-1.02457	6.67
	10	490.5	-1.20371	7.77
	11	620.5	-1.52274	9.65
	12	657.5	-1.61354	10.19
	13	632.5	-1.55219	9.8
	14	540	-1.32519	8.51
	15	644.5	-1.58164	9.95
	16	589	-1.44544	9.31
	17	680	-1.66876	10.45
	18	690.5	-1.69453	10.57
	19	519	-1.27366	8.19
	20	549	-1.34728	8.62
	21	513	-1.25893	8.18
	22	518.5	-1.27243	8.1
	23	609.5	-1.49575	9.51
	24	534	-1.31047	8.46
	25	449.5	-1.1031	7.22
Earlise	1	518	-1.2712	8.02
	2	660	-1.61968	10.16
	3	628.5	-1.54237	9.78
	4	422	-1.03561	6.96
	5	481	-1.1804	7.53
	6	630	-1.54606	9.91
	7	474.5	-1.16445	7.66
	8	660	-1.61968	10.29
	9	607.5	-1.49084	9.47
	10	567.5	-1.39268	8.9
	11	392	-0.96199	6.32
	12	567.5	-1.39268	8.79
	13	640	-1.5706	10.01
	14	526	-1.29083	8.39
	15	615	-1.50924	9.74
	16	533.5	-1.30924	8.21
	17	457.5	-1.12273	7.32
	18	586	-1.43808	9.14
	19	516	-1.26629	8.31
	20	596.5	-1.46384	9.31
	21	592.5	-1.45403	9.15
	22	677	-1.6614	10.62
	23	659	-1.61722	10.23
	24	406.5	-0.997574	6.44
	25	500.5	-1.22826	7.85
Earlise	1	869.5	-2.1338	13.24
	2	865	-2.12276	12.83
	3	707	-1.73502	10.97
	4	846	-2.07613	12.59
	5	820	-2.01233	12.45
	6	822.5	-2.01846	12.44
	7	844	-2.07122	12.93
	8	642	-1.5755	9.98
	9	870	-2.13503	13.14
	10	813	-1.99515	12.32
	11	925.5	-2.27123	13.94
	12	720.5	-1.76815	11.16
	13	875	-2.1473	13.31
	14	874.5	-2.14607	13.18
	15	899.5	-2.20742	13.58
	16	844	-2.07122	12.76
	17	988	-2.42461	14.7
	18	1027	-2.52032	15.16
	19	1043	-2.55958	15.37
	20	661	-1.62213	10.37
	21	717.5	-1.76079	11.17
	22	786.5	-1.93012	12.07
	23	835.5	-2.05036	12.66
	24	879.5	-2.15834	13.27
	25	877.5	-2.15343	13.32
Flamengo Srim	1	875.5	-2.14853	12.89
	2	840	-2.06141	12.32
	3	938	-2.3019	13.75
	4	1045	-2.56449	15.26
	5	983.5	-2.41356	14.57
	6	1030.5	-2.5289	15.21
	7	975	-2.3927	14.51
	8	931	-2.28473	13.88
	9	759.5	-1.86386	11.5
	10	666	-1.6344	10.23
	11	769.5	-1.8884	11.6
	12	856	-2.10067	12.65
	13	942.5	-2.31295	13.86
	14	1021	-2.50559	15.06
	15	1071	-2.62829	15.72
	16	946	-2.32154	14.03
	17	773.5	-1.89821	11.63
	18	993	-2.43688	14.56
	19	851	-2.0884	12.71
	20	871.5	-2.13871	13.13
	21	805.5	-1.97674	12.12
	22	866	-2.12521	12.84
	23	841	-2.06386	12.46
	24	810	-1.98779	12.11
Flamengo Srim	1	954	-2.34117	13.85
	2	1027.5	-2.52154	15.06
	3	908.5	-2.22951	13.02
	4	926.5	-2.27368	13.5
	5	1092.5	-2.68106	15.5
	6	1172	-2.87615	16.54
	7	907.5	-2.22706	13.2
	8	914.5	-2.24423	13.49
	9	953	-2.33872	13.91
	10	1013	-2.48596	14.7
	11	1000.5	-2.45528	14.4
	12	990	-2.42952	14.47
	13	854	-2.09576	12.7
	14	864.5	-2.12153	12.7
	15	1060	-2.6013	15.3
	16	1056	-2.59148	15.14
	17	873.5	-2.14362	12.8
	18	947.5	-2.32522	13.68
	19	794.5	-1.94975	11.5
	20	944.5	-2.31786	13.78
	21	999.5	-2.45283	14.29
	22	976	-2.39516	14.08
	23	920	-2.25773	13.49
	24	1042	-2.55713	14.86
	25	1062.5	-2.60743	15.35
Adriana	1	999.5	-2.45283	14.91
	2	1069.5	-2.62461	15.67
	3	1114	-2.73382	16.29
	4	1063.5	-2.60989	15.73
	5	693.5	-1.70189	10.87
	6	1132	-2.77799	16.68
	7	1129.5	-2.77186	16.49
	8	1051.5	-2.58044	15.53
	9	1150.5	-2.82339	16.7
	10	990.5	-2.43074	14.79
	11	1098.5	-2.69578	16.11
	12	1018	-2.49823	15.06
	13	1239.5	-3.0418	17.84
	14	1161	-2.84916	16.97
	15	1136	-2.78781	16.68
	16	964	-2.36571	14.26
	17	1034.5	-2.53872	15.32
	18	1328	-3.25899	19.01
	19	1229	-3.01604	17.81
	20	969	-2.37798	14.48
NY242	1	1927	-4.72897	25.37
	2	1804	-4.42712	24.29
	3	1498.5	-3.6774	20.94
	4	1491	-3.659	20.75
	5	1628	-3.9952	22.23
	6	1478.5	-3.62832	20.64
	7	1523.5	-3.73875	21.32
	8	1605.5	-3.93999	22.12
	9	1388.5	-3.40746	19.69
	10	1773.5	-4.35227	23.91
	11	1346	-3.30316	18.97
	12	1552	-3.8087	21.44
NY242	1	1502	-3.68599	21.15
	2	1312	-3.21972	19.08
	3	1802.5	-4.42344	24.14
	4	1620	-3.97557	22.34
	5	1338	-3.28353	19.2
	6	1730	-4.24552	23.2
	7	1853.5	-4.54859	24.75
	8	1687.5	-4.14122	23.05
	9	1463	-3.59028	20.58
	10	1725.5	-4.23447	23.3
	11	1412.5	-3.46635	19.91
	12	1363	-3.34488	19.47
	13	1530	-3.75471	21.43
	14	1602.5	-3.93263	22.12
	15	1448.5	-3.5547	20.48
NY242	1	1356.5	-3.32893	19.33
	2	1545	-3.79152	21.55
	3	1494	-3.66636	21.02
	4	1503	-3.68845	21.04
	5	1438.5	-3.53016	20.4
	6	1398	-3.43077	19.78
	7	1924.5	-4.72283	25.4
	8	1520	-3.73017	21.17
	9	1940	-4.76087	25.48
	10	1809	-4.43939	24.29
	11	1743.5	-4.27865	23.52
	12	1356	-3.3277	19.33
	13	1895.5	-4.65166	24.98
	14	2136.5	-5.24309	27.27
	15	1568	-3.84796	21.64
NY242	1	1379	-3.38414	19.54
	2	1815	-4.45411	24.44
	3	1470.5	-3.60869	20.66
	4	1682	-4.12772	22.76
	5	1436.5	-3.52525	20.59
	6	1440.5	-3.53507	20.35
	7	1307.5	-3.20868	18.7
	8	1749	-4.29214	23.73
	9	1340	-3.28844	19.62
	10	1540.5	-3.78047	21.37
	11	1545.5	-3.79274	21.58
	12	1757.5	-4.313	23.82
	13	1475	-3.61973	20.78
	14	1592.5	-3.90808	21.95
	15	1404	-3.44549	19.73
NY242	1	1578	-3.8725	22.13
	2	1616	-3.96575	22.3
	3	2133.5	-5.23573	27.63
	4	2094	-5.13879	27.11
	5	1360.5	-3.33874	19.56
	6	1478	-3.6271	20.89
	7	1261.5	-3.09579	18.41
	8	1572	-3.85778	21.99
	9	1784	-4.37804	24.02
	10	1763.5	-4.32773	23.82
	11	1687.5	-4.14122	23.1
	12	1405.5	-3.44918	20.09
	13	1782	-4.37313	23.87
	14	1430	-3.5093	20.46
	15	1804	-4.42712	24.27
NY242	1	1545.5	-3.79274	21.71
	2	1800.5	-4.41853	24.3
	3	1669.5	-4.09705	22.98
	4	1831	-4.49338	24.66
	5	1735.5	-4.25901	23.63
	6	1330	-3.26389	19.16
	7	1228	-3.01358	18.05
	8	1303.5	-3.19886	19.07
	9	1410.5	-3.46145	20.12
	10	1491	-3.659	21.04
	11	1397.5	-3.42954	19.93
	12	1492.5	-3.66268	21.09
	13	1238	-3.03812	18.04
	14	1602.5	-3.93263	22.36
	15	1873	-4.59645	25.03
NY242	1	2087	-5.12162	27.29
	2	2214	-5.43328	28.34
	3	1621.5	-3.97925	22.52
	4	2337	-5.73513	29.51
	5	2144	-5.2615	27.51
	6	2156	-5.29095	27.83
	7	2036	-4.99646	26.59
	8	1601.5	-3.93017	22.14
	9	1901.5	-4.66639	25.34
	10	2123.5	-5.21119	27.51
	11	2049.5	-5.02959	26.78
	12	2043	-5.01364	26.63
	13	1912	-4.69216	25.47
	14	2283	-5.60261	28.77
NY242	1	1380.5	-3.38782	19.74
	2	2037	-4.99891	26.61
	3	1443	-3.5412	20.72
	4	1567.5	-3.84673	21.81
	5	1417	-3.4774	20.25
	6	1414.5	-3.47126	20.16
	7	1374.5	-3.3731	19.2
	8	1644.5	-4.0357	22.87
	9	2075.5	-5.09339	26.88
	10	1601.5	-3.93017	22.33
	11	1306	-3.205	18.96
	12	1516.5	-3.72158	21.34
	13	1533.5	-3.7633	21.5
	14	1476.5	-3.62341	20.85
	15	1296	-3.18046	18.73
NY242	1	1951.5	-4.78909	25.93
	2	2078	-5.09953	27.08
	3	1828.5	-4.48724	24.69
	4	2444.5	-5.99894	30.52
	5	2038	-5.00137	26.68
	6	2162.5	-5.3069	27.98
	7	1771.5	-4.34736	24.1
	8	1877	-4.60626	25.24
	9	1872	-4.59399	25.02
	10	2432.5	-5.96949	30.53
	11	2185.5	-5.36334	28.22
	12	2483	-6.09342	30.93
	13	1917	-4.70443	25.43
	14	1808.5	-4.43816	24.42
	15	1940	-4.76087	25.73
NY242	1	1390	-3.41114	20.13
	2	1329.5	-3.26267	19.27
	3	1514.5	-3.71667	21.42
	4	1417.5	-3.47862	20.19
	5	1360	-3.33752	19.63
	6	1710.5	-4.19766	23.45
	7	2006.5	-4.92406	26.46
	8	1275	-3.12892	18.81
	9	1381.5	-3.39028	19.87
	10	1484	-3.64182	21.21
	11	1852	-4.54491	24.82
	12	1410	-3.46022	20.09
	13	1663	-4.0811	23.09
	14	1511	-3.70808	21.48
	15	1561	-3.83078	21.94
NY242	1	2206	-5.41365	28.66
	2	2073	-5.08726	27.3
	3	2208.5	-5.41978	28.66
	4	2334	-5.72777	29.85
	5	1971.5	-4.83817	26.23
	6	2440.5	-5.98912	30.97
	7	1477.5	-3.62587	21.05
	8	1936	-4.75105	25.94
	9	2018.5	-4.95351	26.61
	10	1473.5	-3.61605	21.22
	11	1603.5	-3.93508	22.48
	12	1923.5	-4.72038	25.72
	13	2120	-5.2026	27.74
	14	1981	-4.86149	26.36
	15	1892	-4.64307	25.58
NY242	1	1539.5	-3.77802	21.81
	2	1958	-4.80504	26.11
	3	1431.5	-3.51298	20.64
	4	1497.5	-3.67495	21.45
	5	1915.5	-4.70074	25.86
	6	1890	-4.63817	25.6
	7	1224.5	-3.00499	18.12
	8	1402.5	-3.44181	20.23
	9	1242.5	-3.04916	18.36
	10	1462	-3.58783	21.05
	11	1554.5	-3.81483	21.97
	12	1443.5	-3.54243	20.83
	13	1716	-4.21116	23.86
	14	1549	-3.80133	21.97
	15	1588.5	-3.89827	22.37
NY242	1	2020.5	-4.95842	26.13
	2	2591.5	-6.35969	31.62
	3	2864	-7.02842	33.73
	4	1961	-4.8124	25.74
	5	2152	-5.28113	27.31
	6	1839	-4.51301	24.61
	7	1900.5	-4.66393	25.01
	8	2151	-5.27867	27.45
	9	2161	-5.30322	27.67
	10	2559.5	-6.28116	31.39
	11	3244.5	-7.96219	36.04
	12	1910	-4.68725	25.12
	13	1860.5	-4.56577	24.54
	14	2427	-5.95599	30.13
	15	2251	-5.52408	28.2
NY242	1	1610.5	-3.95226	22.13
	2	1521.5	-3.73385	21.22
	3	1247	-3.06021	18.13
	4	2037.5	-5.00014	26.46
	5	1658.5	-4.07005	22.66
	6	1660.5	-4.07496	22.69
	7	1501.5	-3.68477	20.97
	8	1337.5	-3.2823	19.05
	9	1502	-3.68599	20.99
	10	1526	-3.74489	21.13
	11	1269	-3.1142	18.39
	12	1525	-3.74244	21.29
	13	1641	-4.02711	22.47
	14	1525	-3.74244	21.18
	15	1332	-3.2688	18.98
NY242	1	2133	-5.2345	27.77
	2	2035.5	-4.99523	26.87
	3	2385.5	-5.85415	29.96
	4	2715.5	-6.66399	33
	5	2001	-4.91057	26.47
	6	2130.5	-5.22837	27.59
	7	2193.5	-5.38297	28.36
	8	1920.5	-4.71301	25.78
	9	2385.5	-5.85415	30.06
	10	2352.5	-5.77317	29.83
	11	1939.5	-4.75964	25.98
	12	2218	-5.4431	28.6
	13	2152	-5.28113	28.04
	14	2099.5	-5.15229	27.61
	15	2721.5	-6.67871	32.94
NY242	1	1567	-3.84551	22.01
	2	1787	-4.3854	24.39
	3	1428.5	-3.50562	20.47
	4	1490.5	-3.65777	21.23
	5	1376	-3.37678	19.91
	6	1442.5	-3.53998	20.65
	7	1302	-3.19518	19.03
	8	1888	-4.63326	25.51
	9	1138	-2.79272	17.02
	10	1541.5	-3.78293	21.87
	11	1381.5	-3.39028	20.04
	12	1417.5	-3.47862	20.4
	13	1674.5	-4.10932	23.15
	14	1534.5	-3.76575	21.6
	15	1325	-3.25162	19.2
Sweet Georgia	1	1098.5	-2.69578	16.55
	2	1123.5	-2.75713	16.74
	3	1166.5	-2.86266	17.4
	4	1272.5	-3.12279	18.46
	5	901.5	-2.21233	13.78
	6	1083.5	-2.65897	16.21
	7	1848	-4.5351	24.59
	8	979.5	-2.40375	14.84
	9	922.5	-2.26387	14.12
	10	1364.5	-3.34856	19.72
	11	1416	-3.47494	20.16
	12	1627.5	-3.99398	22.28
	13	1449.5	-3.55715	20.31
	14	1154	-2.83198	16.96
	15	1531	-3.75716	21.13
Sweet Georgia	1	1379.5	-3.38537	19.67
	2	1321.5	-3.24304	19.01
	3	1340	-3.28844	19.38
	4	1417.5	-3.47862	20.11
	5	1135	-2.78535	16.92
	6	1452.5	-3.56452	20.47
	7	1329.5	-3.26267	19.2
	8	1111.5	-2.72768	16.65
	9	1337.5	-3.2823	19.31
	10	1477	-3.62464	20.72
	11	875	-2.1473	13.55
	12	1231.5	-3.02217	18.01
	13	1332.5	-3.27003	18.93
	14	1015.5	-2.49209	15.39
	15	975.5	-2.39393	14.88
Bing	1	1759	-4.31668	23.78
	2	1564.5	-3.83937	21.81
	3	2023	-4.96456	26.12
	4	1922	-4.7167	25.55
	6	1712.5	-4.20257	23.16
	7	2043	-5.01364	26.83
	8	2267.5	-5.56457	28.76
	9	1796	-4.40748	23.85
	10	1750	-4.2946	23.67
	11	1860	-4.56454	24.82
	12	1544.5	-3.79029	21.29
	13	1399.5	-3.43445	19.78
	14	1849.5	-4.53878	24.72
	15	1628.5	-3.99643	22.3
Bing	1	1435.5	-3.5228	20.34
	2	1893.5	-4.64676	25.2
	3	1900	-4.66271	24.95
	4	1898.5	-4.65903	24.98
	5	1561.5	-3.83201	21.58
	6	2057	-5.04799	26.54
	7	2013	-4.94002	26.33
	8	1732.5	-4.25165	23.32
	9	2017	-4.94983	26.28
	10	1931	-4.73878	25.43
	11	2068.5	-5.07622	26.75
	12	1860.5	-4.56577	24.71
	13	2066	-5.07008	26.74
	14	1614	-3.96085	22.42
	15	1546	-3.79397	21.61
Bing	1	2095.5	-5.14247	27.22
	2	1961.5	-4.81363	25.67
	3	2057.5	-5.04922	26.75
	4	2033	-4.9891	26.33
	5	1872.5	-4.59522	24.98
	6	1922	-4.7167	26.14
	7	1597	-3.91913	22.21
	8	2067.5	-5.07376	26.76
	9	1816	-4.45657	24.25
	10	1606	-3.94121	22.1
	11	2026	-4.97192	26.41
	12	1602.5	-3.93263	22.1
	13	1831.5	-4.4946	24.45
	14	1887.5	-4.63203	24.96
	15	2095.5	-5.14247	27.13
[truncated: 8 more columns]

## Sheet: Single substances
Osmolarity vs. Refractometer value - single substances
R*T at 22°C in m³ MPa mol-1	2.45406e-06
Substance	Concentration (M)	Refractometer value (%)	Osmolarity (mmol/kg)	Osmotic potential (MPa)
Malic acid	0	0.16	0	0
	0.5	5.47	523	-1.28347
	1	10.41	1080	-2.65038
	1.5	14.89	1686	-4.13754
	2	19.45	2377	-5.83329
Glucose	0	0.16	0	0
	0.5	8.81	536	-1.31537
	1	17.1	1116	-2.73873
	1.5	23.95	1776	-4.3584
	2	31.25	2637	-6.47135
Fructose	0	0.16	0	0
	0.5	8.43	530	-1.30065
	1	16.99	1127	-2.76572
	1.5	24.38	1810	-4.44184
	2	31.28	2669	-6.54988
Sucrose	0	0.16	0	0
	0.5	16.56	583	-1.43071
	1	30.41	1377	-3.37924
	1.5	43.25	2593	-6.36337
	2	55.29			out of range of osmometers
Sorbitol	0	0.16	0	0
	0.5	8.96	536	-1.31537
	1	17.09	1115	-2.73627
	1.5	24.57	1817	-4.45902
	2	31.91	2715	-6.66276
Tartaric acid	0	0.16	0	0
	0.5	6.44	552	-1.35464
	1	12.07	1139	-2.79517
	1.5	17.42	1781	-4.37067
	2	22.86	2688	-6.5965

## Sheet: Centrifugation
Osmolarity vs. Refractometer value - centrifugation
R*T at 22°C in m³ MPa mol-1	2.45406e-06
		Juice squeezed			Pulp + juice	Supernatant centrifuged			Pellet centrifuged
Cultivar	Nr.	mmol/kg	MPa	°Brix	°Brix	mmol/kg	MPa	°Brix	mmol/kg	MPa	°Brix
Samba	1	974	-2.39025	14.39	13.18	895	-2.19638	13.28	914	-2.24301	13.32
Samba	2	846	-2.07613	13.07	13.05	891	-2.18656	13.24	929	-2.27982	13.28
Samba	3	877	-2.15221	13.15	13.11	876	-2.14975	13	919	-2.25528	12.84
Samba	4	694	-1.70311	11.05	11.97	762	-1.86999	11.61	790	-1.9387	11.73
Samba	5	883	-2.16693	13.4	13.91	937	-2.29945	13.85	952	-2.33626	13.84
Samba	6	831	-2.03932	12.72	13.11	897	-2.20129	13.31	915	-2.24546	13.29
Samba	7	806	-1.97797	12.39	12.74	854	-2.09576	12.97	899	-2.2062	13.12
Samba	8	894	-2.19393	13.5	13.41	904	-2.21847	13.57	931	-2.28473	13.62
Samba	9	887	-2.17675	13.45	14.02	938	-2.3019	13.89	981	-2.40743	13.89
Samba	10	832	-2.04177	13.24	14.21	954	-2.34117	14.04	977	-2.39761	14.21
Samba	11	822	-2.01723	12.41	12.35	824	-2.02214	12.44	868	-2.13012	12.49
Samba	12	1005	-2.46633	14.59	16.73	1014	-2.48841	14.76	1069	-2.62339	14.79
Samba	13	848	-2.08104	12.54	12.67	845	-2.07368	12.59	876	-2.14975	12.61
Samba	14	946	-2.32154	14.12	13.78	950	-2.33135	13.95	976	-2.39516	13.94
Samba	15	884	-2.16939	13.24	13.78	933	-2.28963	13.76	971	-2.38289	13.83
Regina	1	744	-1.82582	10.91	10.87	748	-1.83563	10.97	771	-1.89208	11.22
Regina	2	768	-1.88472	11.25	11.16	768	-1.88472	11.34	759	-1.86263	11.46
Regina	3	681	-1.67121	10.01	10.25	689	-1.69084	10.23	737	-1.80864	10.33
Regina	4	711	-1.74483	10.43	10.15	687	-1.68594	10.2	668	-1.63931	10.22
Regina	6	758	-1.86017	11.08	11.04	750	-1.84054	11.16	752	-1.84545	11.25
Regina	7	752	-1.84545	11.05	11.08	751	-1.843	11.16	736	-1.80619	11.23
Regina	13	834	-2.04668	12.1	12.2	844	-2.07122	12.46	846	-2.07613	12.47
Regina	14	866	-2.12521	12.61	12.58	861	-2.11294	12.67	897	-2.20129	12.73
Sweetheart	2	1027	-2.52032	16.09	16.05	1016	-2.49332	15.25	1016	-2.49332	16.51
Sweetheart	3	1132	-2.77799	17.23	17.25	1153	-2.82953	17.25	1161	-2.84916	17.76
Sweetheart	4	1183	-2.90315	17.71	17.67	1223	-3.00131	17.76	1219	-2.99149	18.24
Sweetheart	5	1161	-2.84916	17.35	17.4	1189	-2.91787	17.47	1200	-2.94487	18.2
